# Supplementary material for: Yellow Twig (Nauclea orientalis) from Thailand: Strictosamide as the Key Alkaloid of This Plant Species
Source: Molecules. 2022 Aug 14;27(16):5176. doi: 10.3390/molecules27165176 (PMC9414341; doi:10.3390/molecules27165176)
Supplement: Supplementary file 1 [file molecules-27-05176-s001.zip]

Archive with 1 entries (1 files):
- molecules-1839275-supplementary.pdf
